# Supplementary material for: Considerations for the Design and Implementation of COVID-19 Contact Tracing Apps: Scoping Review
Source: JMIR Mhealth Uhealth. 2021 Jun 9;9(6):e27102. doi: 10.2196/27102 (PMC8191727; doi:10.2196/27102)
Supplement: Multimedia Appendix 3 [file mhealth_v9i6e27102_app3.xlsx]

## Sheet: Sheet1
Identification							Summary				RIH Framework					Holistic approach for successful E-Health technology						Montreal Model
No.	Pull	Title	Author(s)	Journal	Publication Stage	Date	Principle/Practical	Type of article	Aim of study	Key Findings	Population Health	Health System	Economic	Organisationnal	Environmental	Participatory Process	Continuous Evaluation Cycles	Implementation	Organization of Health Care	Persuasive Design Techniques	Assess Impact	Information	Consultation	Collaboration	Partnership
1	1	COVID-19 Contact Tracing and Data Protection Can Go Together	Abeler, J.	JMIR mHealth and uHealth	Published Article	2020-04-20	Principle	Editorial	Discuss the implementation of app-based contact tracing to control the coronavirus disease (COVID-19) pandemic and discuss its data protection and user acceptability aspects.	⟶ Trying to find a data-minimizing solution does not just protect fundamental rights. Such solutions will often increase the effectiveness and efficiency of the respective data-processing system. Only if people trust a system, will the system find broad support in the population.	1	1	0	0	0	0	0	0	0	0	0	0	0	0	0
2	1	A Survey of COVID-19 Contact Tracing Apps	Ahmed, N. et al.	IEEE Access	Published article	2020-07-20	Practical	Review	Review of tracing app attributes, and present an overview of many proposed tracing app examples.	⟶ A server security breach in decentralized architecture would result in lower information leakage than centralised architecture. ⟶ The main concerns are related to the user data management, potentially non-trivial false positive and negative instances, and the security and privacy issues of these apps. ⟶ The adoption rate by users can be increased significantly if complete transparency and legis…	1	0	0	0	0	0	0	0	0	0	0	0	0	0	0
3	1	Acceptability of app-based contact tracing for COVID-19: Cross-country survey evidence	Altmann, S.	JMIR mHealth and uHealth	Published Article	2020-08-28	Practical	Survey	Investigate the user acceptability of a contact-tracing app in five countries hit by the pandemic.	⟶ We find high support for app-based contact tracing—irrespective of age, gender, region, or even country of residence. ⟶ Concerns about cybersecurity and privacy, together with a lack of trust in the government, are the main barriers to adoption.	1	1	1	0	0	1	0	0	0	0	0	0	1	0	0
4	1	Blockchain-enable Contact Tracing for Preserving User Privacy During COVID-19 Outbreak	Arifeen, S.	Preprints. Org	Preprint	2020-07-22	Principle	Proposal	Identify those security and privacy issues of several leading contact tracing applications and proposed a blockchain-based framework to overcome the major security and privacy challenges imposed by the applications.	⟶ We have proposed a secure and privacy aware contact tracing scheme based on blockchain, where users can secure their data and preserve their privacy by monitoring and controlling their data.	1	0	0	0	0	0	0	0	0	0	0	0	0	0	0
5	2	How to Make COVID-19 Contact Tracing Apps work: Insights From Behavioral Economics	Ayres, I. et al.	medRxiv	Preprint	2020-09-11	Practical	Proposal	Carry out an online experiment to show that CTAs can still play a key role in containing the spread of COVID-19, provided that they are re-conceptualized to account for insights from behavioral science.	⟶ In-app notifications are effective in promoting pro-social behaviors and inducing prudent behavior. In particular, people that are notified that they are taking too much risk and could become a superspreader engage in more prudent behavior. ⟶ We suggest that CTAs should be re-framed as Behavioral Feedback Apps (BFAs) where the main function would be providing users with information on how to mi…	1	1	0	0	0	1	0	1	0	1	0	0	0	1	0
6	2	A First Look at Privacy Analysis of COVID-19 Contact Tracing Mobile Applications	Azad, M. A. et al.	IEEE IOT Journal	E-print	2020-08-16	Principle	Review	Analyze types of permission these smartphone apps require, whether these permissions are necessary for the track and trace, how data from the user devices is transported to the analytic center, and analyzing the security measures these apps have deployed to ensure the privacy and security of users.	⟶ Some apps require access to resources (SMS, microphone, camera, and storage memory of the device) that are not required for the accurate function of such apps, and should not be requested by the developers ⟶ The contact-tracing apps should perform their operations in a completely decentralized way ⟶ The app’s privacy policy should be mentioned in a way that a user could easily understand. ⟶ The…	1	1	0	0	0	0	1	0	0	1	0	0	0	0	0
7	1	Belief of Previous COVID-19 Infection and Unclear Government Policy are Associated with Reduced Willingness to Participate in App-Based Contact Tracing: A UK-Wide Observational Study of 13,000 Patients	Bachtiger, P.	medRxiv	Preprint	2020-06-06	Practical	Survey	Measure the determinants of willingness to participate in an NHS app-based contact tracing programme using a questionnaire within the Care Information Exchange (CIE)	⟶ 60.3% of respondents were willing to participate in app-based contact tracing ⟶ Privacy concerns, worsening mood, fear and anxiety in relation to changes in government rules around lockdown were associated with lower willingness to participate. ⟶ Uncertainty in communication and diagnosis in adopted public health policies will negatively impact the effectiveness of a government contact tracing …	1	1	1	0	0	1	0	0	0	0	0	0	1	0	0
8	1	The need for privacy with public digital contact tracing during the COVID-19 pandemic	Bengio, Y.	The Lancet Digital Health	Published Article	2020-06-02	Principle	Comment	Advocates that consent must be explicating for users to download the application, transmit COVID-19 test results, and share data for research.	⟶ There must be express consent for all collection, use and disclosure of personal information ⟶ A non-partisan independent oversight committee with representatives from legal, health, machine-learning, and privacy experts should be established ⟶ No identifiable information regarding digital contact trails or personal health information should be shared with other application users or public, pri…	1	1	0	0	0	0	0	0	0	0	0	0	0	0	0
9	1	Automated and partly automated contact tracing: a systematic review to inform the control of COVID-19	Braithwaite, I. et al.	The Lancet Digital Health	Published article	2020-08-19	Principle	Review	Assess the effectiveness of automated and partly automated contact-tracing systems in identifying contacts who are at risk and in controlling disease transmission in humans.	⟶ Manual contact tracing on a large scale is still likely to be required in most contexts, and there is a clear need for further research to strengthen the evidence base for automated contact tracing. ⟶ The modelling studies that we identified showed that the effectiveness of automated contact tracing in reducing disease transmission depends on both population uptake and timeliness of interventio…	1	1	1	0	0	0	0	0	0	0	1	0	1	0	0
10	2	A Privacy-Preserving Solution for Proximity Tracing Avoiding Identifier Exchanging	Buccafurri, F. et al.	2020 International Conference on Cyberworlds	Conference paper - published article	2020-05-20	Practical	Proposal	Propose a solution leveraging GPS to detect proximity, and BLE only to improve accuracy, with no exchange of identifiers.	⟶ A centralized approach, exploiting GPS, can provide a solution definitely more effective, in terms of security and privacy protection, than decentralized solutions based on DP-3T or similar protocols ⟶ This solution does not rely on complex cryptographic mechanisms to avoid people position tracking, but only efficient cryptographic hashes and RSA blind signatures only for the reporting phase	1	1	0	0	0	0	0	0	0	0	0	0	0	0	0
11	1	COVID-19 Contact Tracing: Challenges and Future Directions	Chowdhury, M.J.M. et al.	Preprints.org	Preprint	2020-07-13	Practical	Review	Reviewed protocols and apps to identify the strength and weakness of each approach.	⟶ Low-cost wristband based proximity detection could be used in low-socioeconomic areas with the cooperation of community health workers ⟶ Legal experts should continuously explore better protection for the ordinary people to help build trust between the state and its citizen. ⟶ Governments should make the whole initiative more transparent in terms of the legal framework and the app (open source …	1	1	0	0	0	0	0	0	1	1	0	0	0	0	0
12	2	Assessing the level of acceptance of a crowdsourcing solution to monitor infectious diseases propagation	Cruz. M. M. et al.	IEEE International Smart Cities Conference (ISC2)	Conference paper - published article	2020-09-28	Practical	Survey	Examine whether people would be willing to share their location, as well as their health issues related to COVID-19 by a survey for verifying the interest of the proposed application; the prototype of the application; and the use of Technology Acceptance Model (TAM).	⟶ the Technology Acceptance Model (TAM) methodology proved to be adequate and applicable for assessing the engagement of a local community in the use of a crowdsourcing application. ⟶ Users are more willing to share their locations when a tangible reward is delivered to them. ⟶ It is important to find possible factors that increase the acceptance of the application and what kind of advantages can…	1	1	0	0	0	1	1	0	0	1	1	0	1	0	0
13	1	COVID-19 Mobile Positioning Data Contact Tracing and Patient Privacy Regulations: Exploratory Search of Global Response Strategies and the Use of Digital Tools in Nigeria.	Ekong, I.	JMIR mHealth and uHealth	Published Article	2020-04-27	Practical	Review	Survey strategies for digital contact tracing for the COVID-19 pandemic and to present how using mobile positioning data conforms with Nigeria’s data privacy regulations.	⟶ The government can leverage existing mobile technology resources and infrastructure available in-country by working with MNOs and technology firms to optimize the ongoing contact tracing and surveillance of over 9000 known contacts of confirmed cases. ⟶ The first step should involve anonymized mobile subscriber data in line with good data governance policy. Informed consent of confirmed cases s…	1	1	0	0	0	0	0	1	0	1	0	0	0	0	0
14	1	Digital tools against COVID-19: taxonomy, ethical challenges, and navigation aid.	Gasser, U.	The Lancet Digital Health	Published Article	2020-06-29	Principle	Proposal	Discuss context-specific risks, cross-sectional issues, and ethical concerns for each digital public health effort, and propose a navigation aid for policy makers and other decision makers for the ethical development and use of digital public health tools.	⟶ Preparation phase: Ensure a team from diverse backgrounds and ethnicity, with diverse experiences, and high integrity, that participate in communities of practice. ⟶ Planning phase: Defining specific objectives within the containment and mitigation strategy is necessary. ⟶ Assessment phase: A robust and systematic risk assessment process should be done for each intended purpose, context, instru…	1	1	0	0	0	1	1	0	0	0	0	0	0	0	1
15	1	COVID-19 apps in Singapore and Australia: reimagining healthy nations with digital technology	Goggin, G.	Media International Australia	Published article	2020-08-14	Practical	Case study	Consider the development, deployment and imagined uses of apps in two countries: Singapore, whith its TraceTogether app, and Australia, a country that adapted Singapore’s app, devising its own COVIDSafe, as key to its national public health strategy early in the crisis.	⟶ where apps did play a role in diminishing infection rates, these were not: (1) Bluetooth-based tracing apps, (2) and the apps used were integrated into a wider system of cross-referencing and marshalling personal identification and contact information and database systems ⟶ with the widespread diffusion of mobile communication, there has been considerable work on how to design and implement sys…	1	1	0	0	0	0	0	0	0	1	0	0	0	0	0
16	2	Attitudes and opinions on quarantine and support for a contacttracing application in France during the COVID-19 outbreak	Guillon, M. et al.	Public Health	Published article	2020-10-12	Practical	Survey	Identify the factors associated with support and compliance with general quarantine and with the acceptability and potential use of a contact-tracing mobile phone application among French respondents by conducting a cross-sectional study between April 16th and May 7th 2020 using online questionnaires.	⟶ Trust in the government, perceived individual health consequences in case of COVID-19 infection and time preferences are associated with the willingness to use a contact-tracing application ⟶ prevention campaigns that stress the individual risk in case of infection or the benefits of quarantine could foster compliance to quarantine protocols ⟶ Remote psychological support might also promote qua…	1	1	0	0	0	1	0	1	0	0	1	0	1	0	0
17	1	Pandemic Surveillance and Racialized Subpopulations: Mitigating Vulnerabilities in COVID-19 Apps	Hendl, T.	Journal of Bioethics Inquiry	Published Article	2020-08-25	Principle	Essay	Outline the major challenges and a set of values that should be taken into account when implementing disease surveillance technology in the pandemic response.	⟶ If apps are promoted as an integral part of the COVID-19 pandemic response, then this should be done with a clear and explicit commitment to values of health equity, non-discrimination, and solidarity with vulnerable subpopulations ⟶ It will be important to require developers and implementers to outline strategies to mitigate social vulnerabilities. ⟶ It is important to collect data about infec…	1	1	0	0	0	1	0	0	0	0	0	0	1	0	0
18	2	Towards a seamful ethics of Covid‑19 contact tracing apps?	Hoffman, A. D. et al.	Ethics and Information Technology	Published article	2020-09-28	Practical	Case study	Examine the development of a QR code-based tracking app called Zwaai (‘Wave’ in Dutch), where its designers explicitly positioned the app as an alternative to the predominant Bluetooth and GPS-based approaches.	⟶ Much of the existing scholarship and ethical reflection on the emergence, design, and deployment of Covid-19 contact tracing apps has tended to focus on a rather limited number of possible threats and overflows that such digital technologies present to society ⟶ Questions about what other values and user behaviors might be at stake in the design and use of such tools—such as solidarity or logic…	1	1	0	1	0	1	0	1	0	1	1	0	0	0	0
19	1	Predictors to use mobile apps for monitoring COVID-19 symptoms and contact tracing: A survey among Dutch citizens	Jansen-Kosterink, SM.	medRxiv	Preprint	2020-06-02	Practical	Survey	Identify antecedents of acceptance of a mobile application for COVID-19 symptom recognition and monitoring, and a mobile application for contact tracing.	⟶ The main reason to use a tracing app was also to control the spread of the COVID-19 virus (30.6%), followed by to gain more insight into the spread and symptoms of the COVID-19 virus (23.1%) and for one’s own health (12.9%). ⟶ Privacy was mentioned as the main reason (tracing app=64.8%) not to use the mobile applications. Other reasons were the expected usefulness of the application and a fear …	1	1	0	0	0	1	0	0	0	1	0	0	1	0	0
20	1	COVID-19 contact-tracing apps: predicted uptake in the Netherlands based on a discrete choice experiment	Jonker, M.	Journal of Medical Internet Research	Published Article	2020-08-20	Practical	Survey	Determine the potential uptake of a contact-tracing app in the Dutch population, depending on the characteristics of the app.	⟶ Financial incentive was the most important attribute, as well as being allowed to meet with groups of up to 10 or 30 people, and being tested once they were near an infected person ⟶ Survey respondents aged between 15 and 34 years were more likely to use a contact-tracing app than people of 75 years or older, and were also more sensitive to the specifications of the app ⟶ Respondents with lower…	1	1	1	0	0	0	0	0	1	1	0	0	1	0	0
21	1	Motivation for Social Distancing and App Use as Complementary Measures to Combat the COVID-19 Pandemic: Quantitative Survey.	Kaspar, K.	Journal of Medical Internet Research	Published Article	2020-08-27	Practical	Survey	Examine central cognitive variables that may constitute people’s motivations for social distancing, using an app, and providing health-related data requested by two apps that differ in their direct utility for the individual user.	⟶ The most important variable with respect to app use motivation and data provision and donation was the participants’ general trust in official app providers ⟶ Self-efficacy and the response efficacy of social distancing were positively correlated to the motivation for using a contact tracing app ⟶ People are more motivated to use the more personally useful app.	1	1	0	0	0	1	0	0	0	1	0	0	1	0	0
22	1	Safe contact tracing for COVID-19: A method without privacy breach using functional encryption techniques based-on spatio-temporal trajectory data	Kim, W.	medRxiv	Preprint	2020-07-05	Practical	Proposal	Propose a privacy-preserving contact tracing method based on spatio-temporal trajectory which can be practically used in many quarantine systems. In addition, we develop a system to visualize the contact tracing workflow.	⟶ We use the credit card payment data as the trajectory source (time and location). The trajectory data (i.e., person ID1, time and location) are stored in an encrypted form, thus the time and location privacy of people is preserved. ⟶ We implement a system to visualize the workflow of contacts tracing process, where the suspected people are detected in real time represented as an infection graph…	1	0	0	0	0	0	0	0	0	0	0	0	0	0	0
23	2	Privacy-Preserving Contact Tracing and Public Risk Assessment using Blockchain for COVID-19 Pandemic	Klaine, P. V. et al.	IEEE Internet of Things Magazine	Published article	2020-10-27	Principle	Proposal	Present a novel framework for contact tracing using blockchain to guarantee user privacy and to provide people and government bodies with a complete public view of all confirmed cases. Also investigate how public locations can aid in the contact tracing process by measuring the risk of exposure to COVID-19 to the general public and advertising it in a blockchain	⟶ Blockchain can act as the underlying infrastructure behind DCT and increase the trust and privacy of its users. ⟶ Public locations can aid in DCT, specially in publicly advertising their risk levels in order to alert people on which locations are safe and which ones are not ⟶ Phe proposed model is valid and efficient for DCT in the battle against COVID-19	1	1	1	0	0	0	0	0	0	0	1	0	0	0	0
24	1	The ethics of COVID-19 tracking apps – challenges and voluntariness.	Klar, R.	Research Ethics	Published Article	2020-08-05	Principle	Essay	Discuss the challenges of effectiveness, technological problems and risks to privacy and equity of COVID-19 tracking apps	⟶ For the use of CTAs to be truly voluntary, each step of digital contact tracing must be voluntary, including: the decision to carry a smartphone, to download and install the CTA on the smartphone, to leave the CTA operating in the background all the time, to react to its alerts, and to share the contact logs when tested positive ⟶ Voluntariness also requires that sufficient information is provi…	1	1	0	0	0	0	0	1	0	0	0	0	0	0	0
25	2	Contact tracing apps: an ethical roadmap	Lanzing, M.	Ethics and Information Technology	Published article	2020-09-29	Principle	Essay	Present a roadmap for the ethical evaluation of contact tracing apps under three ethical concerns —privacy, data monopolists and coercion- based on three scenarios.	⟶ Developers and policy makers should understand that anonymity should not be equated with privacy ⟶ Governments should let independent, non-commercial parties develop the app and underlying infrastructure ⟶ The app should not be coerced in any way. Neither by direct coercion, nor by making it a precondition for social participation. The government should develop policies around the app in order …	1	0	0	1	0	0	0	1	0	0	0	0	0	0	0
26	1	Privacy versus safety in contact-tracing apps for coronavirus disease 2019	Lapolla, P.	Digital Health	Published Article	2020-07-05	Principle	Editorial	Discuss privacy implications in the development of successful COVID-19 contact-tracing apps.	⟶ Contact tracing must be supported not only by solid technology, capable of minimising the risk of attacks, but also by a system offering safe communication with appropriate authorities. ⟶ Concerted pan-European efforts to resolve concerns over the privacy implications will be essential in the development of successful COVID-19 contact-tracing apps	1	0	0	0	0	0	0	0	0	0	0	0	0	0	0
27	1	Tracing surveillance and auto-regulation in Singapore: ‘smart’ responses to COVID-19	Lee, T. et al.	Media International Australia	Published article	2020-08-12	Practical	Case Study	Track the development of TraceTogether and engages in critical debates that have ensued around the use of the app, namely around the twin implications of privacy protection and the conduct of surveillance in a panoptic and auto-regulatory society that privileges socio-political discipline and control.	⟶ The intent was twofold: to normalise how citizens understand and accept surveillance as a fact of life in Singapore; and to buy-in to the Smart Nation initiative more fervently ⟶ With the push to promote the uptake of the TraceTogether app to battle the COVID-19 virus, this was done initially by normalising the duty and legality of providing personal data, normalising the duty of citizenship th…	1	1	0	0	0	1	0	0	1	1	0	0	0	1	0
28	1	Tracking, tracing, trust: contemplating mitigating the impact of COVID‐19 with technological interventions	Leins, K. et al.	Medical Journal of Australia	Published article	2020-06-16	Principle	Opinion	Argue that a false impression of technological panacea may see much needed interventions overlooked and may introduce unintended consequences and risks	⟶ Making the code open for audit provides some technical guard rails, much as providing open and transparent proof of test results ensures that no risks are overseen ⟶ technological tracking solutions must have sunset clauses to ensure that human rights are protected ⟶ It is vital that the technical, legal and social challenges are addressed in coordination. Any new legislation must be written wi…	1	1	0	0	0	0	0	0	0	0	1	0	1	0	0
29	1	How to fairly incentivise digital contact tracing	Loi, M.	Journal of Medical Ethics	Published Article	2020-07-09	Practical	Proposal	Offer a solution for a promising incentive justified by the ethical principles of non-maleficence, beneficence, autonomy and justice.	⟶ This proposal is to incentivise the app by fully subsidising a smartphone with the preinstalled digital tracing app, requiring a single click to activate it, after completing the informed consent procedure. ⟶ The phone should be optimised for use by the individuals with no digital skills.	1	1	0	0	0	0	1	0	1	1	0	0	0	0	0
30	1	COVID-19 and Contact Tracing Apps: Ethical Challenges for a Social Experiment on a Global Scale	Lucivero, F.	Journal of Bioethical Inquiry	Published Article	2020-08-25	Principle	Essay	Discuss a number of questions that should be addressed when assessing the ethical challenges of mobile applications for digital contact-tracing of COVID-19.	⟶ Technologies can be designed in such a way that values, ethical norms, and legal principles are built in. ⟶ Value-based decisions are not solely concerned with the app as a technical object but also with the design of the institutional, legal, and organizational measures that will be created around these apps. ⟶ Ensure that, like other experiments (e.g. clinical trials), there are oversight mec…	1	1	0	0	0	0	0	0	0	0	0	0	0	0	0
31	2	A Smartphone Enabled Approach to Manage COVID‑19 Lockdown and Economic Crisis	Maghid, H. S. et al.	SN Computer Science	Published article	2020-08-05	Practical	Proposal	Develop a smartphone-based approach to automatically and widely trace the contacts for confirmed COVID-19 cases, and a dashboard to provide a plan for policymakers on how lockdown/mass quarantine can be safely lifted	⟶ The weak point of this study is the privacy issue of tracking position information of the users. This issue would be solved by applying encryption algorithms, in near future. ⟶ The proposed prediction model is used positional information and distance measurements of the registered users in the proximity. ⟶ The policymakers and public health authorities would be able to take benefit from the pro…	1	1	1	0	0	0	0	1	0	0	0	0	0	0	0
32	1	Ethics and governance for digital disease surveillance	Mello, M.	Science Magazine	Published Article	2020-05-29	Principle	Opinion	Explore ethical concerns raised by digital technologies and new data sources in public health surveillance during epidemics	⟶ The wisdom of adopting a digital surveillance measure should be evaluated not in the abstract but by reference to the counterfactual (for COVID-19, it involves mass shelter-at-home and business closure orders. Digital surveillance offers the prospect of expediting the lifting of such orders and minimizing their use in future outbreaks, and may have particular value for vulnerable groups who may…	1	1	0	0	0	0	0	0	0	0	0	0	0	0	0
33	1	Mobile Health Apps on COVID-19 Launched in the Early Days of the Pandemic: Content Analysis and Review	Ming, L. C. et al.	Journal of Medical Internet Research mHealth and uHealth	Published article	2020-09-19	Practical	Review	Analyze and evaluate the contents as well as features of COVID-19 mobile apps.	⟶ It is important to evaluate the contents and features of COVID-19 mobile apps to guide users in choosing a suitable mobile app based on their requirements. ⟶ It is recommended that a health-related app be maintained by a health authority to avoid the spread of misleading information to the public ⟶ To increase the engagement rate of the public with the mobile app, it should also contain backgro…	1	1	0	0	0	1	0	0	1	1	0	0	1	0	0
34	2	The French Covid-19 contact tracing app: knowledge, attitudes, beliefs and practices of students in the health domain	Montagni, I. et al.	medRxiv	Preprint	2020-11-12	Practical	Survey	Investigate health-related students’ knowledge, attitudes, beliefs and practices about the StopCovid app by a field survey that was conducted among 318 students at the health sciences campus of the University of Bordeaux, France, between September 25th and October 16th, 2020.	⟶ Main reasons for not using the app were: belief that it was not effective given its limited diffusion, lack of interest and distrust in data security and fear to be geo-located ⟶ Even among health students, the contact tracing app was poorly used. Improved communication describing its advantages and simplicity of use, and clarifying false beliefs about the app could help improving significantly…	1	1	0	0	0	1	1	1	0	0	0	0	1	0	0
35	1	Ethical guidelines for COVID-19 tracing apps	Morley, J.	Nature Medicine	Published article	2020-05-28	Principle	Comment	Set out 16 questions to assess whether — and to what extent — a contact-tracing app is ethically justifiable.	⟶ To be ethical, a contact-tracing app must abide by four principles: it must be necessary, proportional, scientifically valid and time-bound. ⟶ In theory, an ethical app should satisfy all 16 factors. In practice, there will be trade-offs. These will depend on the laws, values, attitudes and norms indifferent regions, as well as on changes over time in the spread and scale of the virus and theav…	1	1	0	0	0	0	1	1	0	0	0	0	0	0	0
36	1	Show evidence that apps for COVID-19 contact-tracing are secure and effective: COVID-19 digital apps need due diligence	N/A	Nature editorials	Published article	2020-04-29	Principle	Editorial	Argue that coronavirus apps must be effective and the data secure.	⟶ considering that citizens are being asked to give up their personal data, there has been little national public consultation ⟶ One serious concern is accuracy. Apps that link to official validated tests are obviously more likely to give accurate results ⟶ data stored in many different places — such as individual phones — are more secure, and that data stored in one place are more susceptible to…	1	1	0	0	0	1	0	0	1	0	1	0	1	0	0
37	1	Give more data, awareness and control to individual citizens, and they will help COVID-19 containment	Nanni, M.	Transactions on Data Privacy	E-print	2020-04-16	Practical	Proposal	Discuss the conceptual advantage of a decentralized approach	⟶ In the short term, the decentralized architectures (PEPP-PT/D3PT) should be extended to manage the collection of location data locally on the device ⟶ Over a longer-term, the means for safeguarding privacy should instead be in providing the users with full control of such data	1	0	0	0	0	0	0	0	0	0	0	0	0	0	0
38	1	Applying a Precautionary Approach to Mobile Contact Tracing for COVID-19: The Value of Reversibility.	Nijsingh, N.	Journal of Bioethical Inquiry	Published article	2020-08-25	Principle	Essay	Discuss the intervention of introducing technology that aims to trace and alert contacts of infected persons—contact tracing (CT) technology.	⟶ There appears to be a trade-off between responsible data use and effectiveness. Responsible data use requires sufficient guarantees that data is stored and treated in a way that prevents abuse and protects privacy ⟶ On the level of societal implementation, the complexities of CT technology can be illustrated by issues of uptake and voluntariness. ⟶Our suggestion in this situation of epistemic u…	1	0	1	0	0	0	0	0	0	0	0	0	0	0	0
39	1	A National Survey of attitudes to COVID-19 Digital Contact Tracing in the Republic of Ireland	O'Callaghan, M.	Research Square	Preprint	2020-07-10	Practical	Survey	Conduct a national survey of the Irish population to examine barriers and levers to the use of a contact tracing App	⟶ 95% of respondents identified at least one reason for them to download the App, with the most common reasons being the potential for the App to help family members and friends and a sense of responsibility to the wider community. ⟶ 59% identified at least one reason not to download the App, with the most common reasons being fear that technology companies or the government might use the App tec…	1	1	0	0	0	1	0	0	0	1	0	0	1	0	0
40	1	Digital technology applications for contact tracing: the new promise for COVID-19 and beyond?	Owusu, P. N.	Global Health and Policy	Published article	2020-08-03	Principle	Comment	Discuss the emerging use of digital health technology for the purpose of COVID-19 contact tracing	⟶ International or national laws should guarantee that data collected in the interest of public health are not ulteriorly used for retaliatory or surveillance purposes. ⟶ International laws should oblige States to enact protective measures to prevent cyberattacks on digital infrastructure ⟶ Digital program implementation specialists should carefully consider any potential threats against the prop…	1	0	0	0	0	0	0	0	0	0	0	0	0	0	0
41	1	Ethics of instantaneous contact tracing using mobile phone apps in the control of the COVID-19 pandemic	Parker, M.J.	Journal of Medical Ethics	Published article	2020-05-04	Principle	Essay	Discuss ethical implications of the use of mobile phone apps in the control of the COVID-19 pandemic	⟶ The use of incentives might be justified if uptake was insufficient and that there was evidence that greater uptake would release large numbers of people from an avoidable lockdown. ⟶ Clear legally enforceable commitments provided to delete the apps and the data collected once the pandemic is over might increase the chances that people download the app and allow it to gather data ⟶ An important…	1	1	0	0	0	0	0	0	1	0	1	0	0	0	0
42	2	General public’s attitude toward governments implementing digital contact tracing to curb COVID-19–a study based on natural language processing	Praveen, S. V. et al.	International Journal of Persuasive Computing and Communications	Published article	2020-09-15	Practical	Review	Determine whether there is a change in the attitude of the general public toward digital contact tracing in various months of crises and analyze the significant concerns voiced out by the general public (through Reddit posts) regarding digital contact tracing.	⟶ Study 1 results show that the percentage of general public viewing the aspect of contact tracing positively had not changed throughout the time period of Data frame (March 2020 to July 2020). However, compared to the initial month of the crises, the later months saw a considerable increase in negative sentiments and a decrease in neutral sentiments regarding the digital contact tracing. ⟶ Study…	1	0	0	0	0	0	0	1	0	0	0	0	1	0	0
43	2	Sentiment Analysis of User Feedback on the HSE Contact Tracing App	Rekanar, K. et al.	-	Preprint	Oct	Practical	Review	Present findings from a comprehensive review of the online user feedback relating to the initial release of the HSE Contact Tracker app, in an effort to inform later iterations and thus help sustain and potentially increase usage of the technology	⟶ Our findings suggest a largely positive sentiment towards the app, and that users thought it handled data protection and transparency aspects well. But feedback also suggested that users would appreciate more targeted feedback, more proactive engagement and also suggested that both the ‘android-battery’ issue and the backwardcompatibility issue with iPhones seriously impacted retention/uptake o…	1	1	0	0	0	1	0	0	0	1	0	0	1	0	0
44	1	COVID-19 contact tracing apps: the ‘elderly paradox’	Rizzo, E.	Public Health	Published article	2020-08-01	Principle	Comment	Discuss the limits of contact tracing apps and their effectiness for the elderly	⟶ these apps would have a greater epidemiologic importance for older subjects, who are however less inclined to technology and more suspicious on a leak of personal data. ⟶ it is necessary to provide support for older age groups. ⟶ the contact tracing through app requires an increased ability to perform swabs and serological tests in the population	1	1	0	0	0	0	0	0	0	0	0	0	0	0	0
45	1	Contact tracing apps and values dilemmas: A privacy paradox in a neo-liberal world	Rowe, F.	International Journal of Information Management	Published article	2020-06-30	Principle	Opinion	Argue that the adoption of the app generates important risks to our informational privacy, surveillance and habituation to security policies.	⟶ Because it is necessary to carry smartphones close to our body to make the detection process and calculation of distance more effective, we argue that this contact tracing app can be interpreted as a technology of the self in a neo-liberal thinking, included in governmentality, a biopower self-disciplining our bodily behavior and reinforcing self-discipline in a Foucauldian sense, but also crea…	1	1	1	1	0	0	0	0	1	0	0	0	0	0	0
46	1	In defence of digital contact-tracing: human rights, South Korea and Covid-19	Ryan, M.	International Journal of Pervasive Computing and Communications	Published article	2020-08-06	Principle	Essay	Examine this criticism to see if Korea’s digital contact-tracing is ethically justifiable.	⟶ Proportionality: There is a wide divergence in cultural and societal acceptance of digital surveillance (many Western countries oppose these measures (too intrusive) vs many East Asian countries accept privacy trade-offs for the public good) ⟶ Necessity: While it is ideal to implement approaches that are the least intrusive and most effective, this is not always straightforward in practice. Som…	1	1	0	0	0	0	1	1	1	0	0	0	0	0	0
47	1	“Smittestopp”: If you want your freedom back, download now	Sandvik, K.B.	Big Data and Society	Published article	2020-07-28	Practical	Comment	Argue that Smittestopp is an incomplete and poorly defined data-hoarding product with significant vulnerabilities	⟶ Smittestopp has been co-created by the mobilization of trust and dugnaðr, resulting in the launch of an incomplete and poorly defined data-hoarding product with significant vulnerabilities: Hasty development, poor security, experimentation and unclear purpose ⟶ Whatever its legality with respect to procurement or data protection, the app—and the official rhetoric surrounding it—represents an un…	1	0	0	1	0	0	1	0	0	0	0	0	0	0	0
48	2	Predicting public take-up of digital contact tracing during the COVID-19 crisis: Results of a national survey	Saw, Y. E. et al.	MedRxiv	Preprint	2020-10-05	Practical	Survey	Identify sociodemographic factors predicting voluntary downloads of a contact tracing mobile application based on an online survey of 505 adults from the general community.	⟶ The strongest predictor of digital contact tracing take-up was the extent to which individuals had already adjusted their lifestyles because of the pandemic ⟶ Network analyses revealed that take-up was most related to: using hand sanitizers, avoiding public transport, and preferring outdoor over indoor venues during the pandemic ⟶ Demographic and situational characteristics did not significantl…	1	1	0	0	0	1	0	1	0	1	1	0	1	0	0
49	2	Location-aware systems or location-based services: a survey with applications to CoViD-19 contact tracking	Schmidtke, H. R.	Journal of reliable Intelligent Environments	Published article	2020-09-08	Principle	Review	Discuss the key steps of developing a privacy preserving context-aware application by conducting a survey (a larger-scale Google Scholar query)	⟶ Replacing the central server with a partially decentralized architecture and a trusted, smaller-scale operator, such as a local government agency, would be a step to further increase usefulness of the systems and even produce mappable data for medical purposes without sacrificing trustworthiness, and at a much lower carbon footprint. ⟶ If cities offer public terminals that can be used to send a…	1	0	1	1	1	0	0	0	0	0	0	0	0	0	0
50	1	Reporting, recording, and communication of COVID-19 cases in workplace: data protection as a moving target	Shabani, M.	Journal of Law and the Biosciences	Published article	2020-08-06	Principle	Comment	Argue that the associated privacy-related risks should be evaluated on an ongoing manner	⟶ While use of such apps is generally considered to be voluntary, their mandatory use in some settings such as workplaces may be justified on the basis of already existing duties and responsibilities for reporting and recording the (potential) COVID-19 cases. ⟶ Data protection oversight bodies should be involved in the development of such apps from the beginning and publish their consultations pu…	1	0	0	0	0	0	1	0	0	0	0	0	1	0	0
51	2	Digital Health Innovation: Exploring Adoption of COVID-19 Digital Contact Tracing Apps	Sharma, S. et al.	IEEE Transactions on Engineering Management	Published article	Sep	Practical	Survey	Explore an individual’s intention to adopt COVID-19 digital contact tracing (DCT) apps by collecting data from 714 respondents (from Facebook) using a random sampling technique	⟶ The perceived effectiveness of privacy policy negatively influenced privacy concerns, whereas perceived vulnerability had a positive influence ⟶ Expected personal and community-related outcomes of sharing information positively influenced attitudes towardDCTapps, while privacy concerns had a negative effect ⟶ The intention to adopt DCT apps were positively influenced by attitude, subjective nor…	1	1	0	0	0	1	0	0	0	1	1	0	1	0	0
52	1	More than privacy: Australians' concerns and misconceptions about the COVIDSafe App,	Thomas, R.	medRxiv	Preprint	2020-07-29	Practical	Survey	Identify the proportion of people who had downloaded the Australian Government COVIDSafe app and examine the reasons why some did not.	⟶ Of survey participants, 37% had downloaded the COVIDSafe app, 19% intended to, 28% refused, and 16% were undecided. ⟶ Equally proportioned reasons for not downloading the app included privacy (25%) and technical concerns (24%). Other reasons included a belief that social distancing was sufficient and the app is unnecessary (16%), distrust in the Government (11%), and apathy (11%). ⟶ COVIDSafe k…	1	1	0	0	0	1	0	0	0	0	0	0	1	0	0
53	1	One app to trace them all? Examining app specifications for mass acceptance of contact-tracing apps.	Trang, S.	European Journal of Information Systems	Published Article	2020-07-27	Practical	Survey	Theorise how mass acceptance differs from established app acceptance, provide a fine-grained approach to investigating the app specifications salient for mass acceptance, and reveal contextualised insights specific to tracing apps with multi-layered benefit structures.	⟶ We can identify three corresponding app design specifications: benefit appeals, privacy design, and convenience design. ⟶ Critics respond to societal-benefit appeals and privacy design. Undecided citizens respond to three app specification.	1	1	0	0	0	1	0	0	0	1	0	0	1	0	0
54	1	Belgium — concerns about coronavirus contact-tracing apps	Vandamme, A-M. et al.	Nature Correspondance	Published article	2020-05-26	Principle	Comment	Discuss concerns about the improper use of contact tracing smartphone apps for controlling pandemics	⟶ Contact tracing apps could complicate rather than facilitate lockdown exit. ⟶ An app’s success depends on personal, public and social trust. ⟶ Governments need to engage stakeholders to co-design the app so that it aligns with local culture and connects with vulnerable populations. ⟶They need to use proper nformation campaigns and human follow-up after issuing app warnings, and to ensure that t…	1	1	0	0	0	1	0	1	0	0	1	0	0	0	1
55	1	More Than Just Privacy: Using Contextual Integrity to Evaluate the Long-Term Risks from COVID-19 Surveillance Technologies	Vitak, J.	Social Media and Society	Published article	2020-07-30	Principle	Essay	Argue that apps such as those built on Google and Apple’s “exposure notification system” should be evaluated in terms of the contextual integrity of information flows	⟶ The biggest privacy concern with contact tracing is the appropriateness of data flows from users’ smartphones: who can access data, how long is data stored, and for what purposes could that data be used in the future. ⟶ Google/Apple have taken careful steps to protect individual privacy; our fear, however, is that despite their best efforts, embracing such forms of widespread surveillance to ad…	1	0	0	0	0	0	0	0	0	0	0	0	0	0	0
56	1	A research agenda for digital proximity tracing apps	von Wyl, V. et al.	Swiss Medical Weekly	Published article	2020-07-16	Principle	Proposal	Summarise how digital proximity tracing and classic contact tracing should work, discuss methods for their evaluation, and present an agenda for research to assess the benefits, harms and costs of this new technology during an epidemic.	⟶ To achieve greater efficiency, existing registries and ongoing studies should be leveraged to include standardised questions about proximity tracing app usage ⟶ The strong data protection measures encourage uptake by communities for whom sharing data with central services might be a concern. ⟶ There are challenges for linkage of data from different sources. Potential solutions include conductin…	1	1	1	0	0	1	1	0	1	0	1	0	0	0	0
57	1	Adoption of a Contact Tracing App for Containing COVID-19: A Health Belief Model Approach	Walrave, M.	JMIR Public Health and Surveillance	Published Article	2020-09-01	Practical	Survey	Investigate factors influencing app use intention, based on the health belief model. In addition, associations with respondents’ level of news consumption and their health condition were investigated.	⟶ The most important predictor was the perceived benefits of the app, followed by self-efficacy and perceived barriers. ⟶ Perceived severity and perceived susceptibility were not related to app uptake intention. Moreover, cues to action (e.g. individuals’ exposure to media content) were positively associated with app use intention. ⟶ As the respondents’ age increased, their perceived benefits and…	1	1	0	0	0	1	0	0	0	1	0	0	1	0	0
58	1	Public attitudes towards COVID-19 contact tracing apps: A UK-based focus group study	Williams, SNl.	medRxiv	Preprint	2020-05-18	Practical	Focus group	Explore public attitudes to the proposed COVID-19 contact tracing app in the United Kingdom.	⟶ A major theme was the perceived lack of knowledge and the existence of misconceptions around the app. ⟶ Three main concerns were raised: concerns over privacy; concerns over stigma; and concerns over uptake. ⟶ Decision-making was heavily influenced by moral reasoning: those who would not download the app view such technologies as an infringement of individual civil liberties, and those who inte…	1	1	0	0	0	1	0	1	0	0	0	0	1	0	0
59	2	Challenges for non-technical implementation of digital proximity tracing: early experiences from Switzerland	Wyl, V. V. et al.	medRxiv	Preprint	2020-10-27	Principle	Review	Use media articles published during the first three months after the DPT app launch to describe non-technical implementation challenges reported by different stakeholders and to map these reports to the four constructs of normalization process theory (NPT), a framework to develop and evaluate complex digital health interventions.	⟶ 38 articles provided unique information on implementation challenges. These challenges included unclear DPT benefits, which affected commitment and raised fears among different health system actors regarding resource competition with established pandemic mitigation measures ⟶ Media reports indicated process interface challenges such as delays or unclear responsibilities in the notification casc…	1	1	0	0	0	0	0	1	0	1	0	0	0	0	0
60	2	Are COVID-19 proximity tracing apps working under real-world onditions? Indicator development and assessment of drivers for app (non-)use	Wyl, V. V. et al.	medRxiv	Preprint	2020-09-02	Practical?	Survey	Formalize indicators for measuring the fulfillment of assumptions for appropriate proximity tracing app functioning by calculating indicator values of official statistics and survey data, and examine socio-demographic factors associated with the SwissCovid app utilization.	⟶ 1 in 3 adults in Switzerland have downloaded the app. ⟶ only 15% of new cases also triggered DPT-app notifications, and indicators also reveal ignored app notifications ⟶ higher monthly household income or being a non-smoker were associated with higher SwissCovid app uptake; older age or having a non-Swiss nationality with a lower uptake ⟶ high trust in health authorities was associated with hi…	1	1	0	0	0	1	0	1	0	0	1	0	1	0	0
61	2	REACT: Real-Time Contact Tracing and Risk Monitoring using Privacy-Enhanced Mobile Tracking	Xiong, L. et al.	SIGSPACIAL special	Published article	Oct	Pratical	Proposal	Present the project, REACT, for REAal-time Contact Tracing and risk monitoring via privacy-enhanced tracking of users' locations and symptoms	⟶ With privacy enhancement that allows users to control and refine the precision with which their information will be collected and used, REACT will enable: ⟶ 1. contact tracing of individuals who are exposed to infected cases and identi_x000C_cation of hot-spot locations, ⟶ 2. individual risk monitoring based on the locations they visit and their contact with others; ⟶ 3. community risk monitori…	1	1	1	0	0	0	0	0	1	1	1	0	0	0	0
62	2	BeepTrace: Blockchain-enabled Privacy-preserving Contact Tracing for COVID-19 Pandemic and Beyond	Xu, H. et al.	ArXiv	Preprint	2020-05-21	Practical	Proposal	Present a blockchain-enabled privacy-preserving contact tracing scheme called BeepTrace, and propose to adopt blockchain bridging the user/patient and the authorized solvers to desensitize the user ID and location information.	⟶ The blockchains are enabled between the user/patient and the authorized solvers to desensitize the geodata from the user identity ⟶ the proposed BeepTrace is all around winner from security, privacy, battery, coverage perspectives ⟶ This solution provides an in time framework for governments, authorities, companies, and research institutes over the world to develop a trusted platform for tracin…	1	1	1	1	0	0	0	0	0	1	0	0	0	0	0
63	1	Personalizing symptom monitoring and contact tracing efforts through a COVID-19 web-app	Yap, K. Y.	Infectious Diseases of Poverty	Published Article	2020-07-13	Practical	Proposal	Present a COVID-19 Symptom Monitoring and Contact Tracking Record (CoV-SCR) web-app as a bottom-up, proactive approach to supplement the current management strategies for COVID-19.	⟶ The CoV-SCR web-app acts as a bottom-up, proactive approach that enables individuals to keep a personal record of their close contacts and symptoms on a daily basis, so that they can provide relevant and accurate details when they see the doctor and during the contact tracing process.	1	1	0	0	0	0	0	0	1	1	0	0	0	0	0
